# Supplementary material for: Cloning and Phylogenetic Analysis of Brassica napus L. Caffeic Acid O-Methyltransferase 1 Gene Family and Its Expression Pattern under Drought Stress
Source: PLoS One. 2016 Nov 10;11(11):e0165975. doi: 10.1371/journal.pone.0165975 (PMC5104432; doi:10.1371/journal.pone.0165975)
Supplement: S1 File — (XLSX) [file pone.0165975.s006.xlsx]

## Sheet: Tissue expression
S1 File. Data for tissue expression of BnCOMT1 genes
Target	Sample	Relative Quantity	Relative Quantity SEM
BnCOMT1-10	Root	0.42833	0.01592
	Stem	1.80188	0.03999
	Leaf	0.22669	0.01079
	Bud	0.29158	0.0076
	Flower	0.26151	0.00502
	15D	0.06961	0.00396
	30D	0.24754	0.00993
	45D	0.19739	0.00936
BnCOMT1-12	Root	0.14385	0.03262
	Stem	0.21128	0.0725
	Leaf	0.22294	0.01827
	Bud	0.09157	0.05839
	Flower	0.11704	0.04332
	15D	0	0
	30D	0.96183	0.06337
	45D	4.65659	0.31098
BnCOMT1-11	Root	0.00112	0.00028
	Stem	0.09338	0.00239
	Leaf	0.38031	0.01313
	Bud	0.48946	0.0133
	Flower	1.1128	0.10675
	15D	0.24481	0.00888
	30D	0.00174	0.00029
	45D	0.00989	0.00079
BnCOMT1-2	Root	0.62504	0.07298
	Stem	1.07581	0.14518
	Leaf	0.04646	0.0045
	Bud	0.16933	0.01798
	Flower	0.14547	0.01706
	15D	1.7891	0.15611
	30D	0.22205	0.01801
	45D	0.24537	0.03159
BnCOMT1-3	Root	0.15022	0.00345
	Stem	0.39991	0.01157
	Leaf	1.72576	0.03164
	Bud	1	0.05443
	Flower	0.94937	0.0274
	15D	0.74486	0.04302
	30D	0.00854	0.00295
	45D	0.19353	0.02337
BnCOMT1-4	Root	0.5247	0.02241
	Stem	1.80188	0.06378
	Leaf	0.20018	0.00693
	Bud	0.29389	0.00779
	Flower	0.28935	0.00664
	15D	0.24007	0.00858
	30D	0.23807	0.00914
	45D	0.36615	0.02222
BnCOMT1-5	Root	0.41023	0.01317
	Stem	1.80188	0.03617
	Leaf	0.20095	0.00775
	Bud	0.28435	0.0096
	Flower	0.32416	0.00758
	15D	0.05486	0.00228
	30D	0.21843	0.00785
	45D	0.16452	0.00936
BnCOMT1-6	Root	0.00704	0.00208
	Stem	0.25659	0.00771
	Leaf	1.09627	0.02325
	Bud	1	0.02484
	Flower	0.79712	0.03014
	15D	0.56127	0.0229
	30D	0.00409	0.00071
	45D	0.01397	0.00079
BnCOMT1-8	Root	0.66106	0.01492
	Stem	1.80188	0.08334
	Leaf	0.12487	0.00405
	Bud	0.19695	0.00718
	Flower	0.1848	0.00798
	15D	0.16263	0.00569
	30D	0.14687	0.00329
	45D	0.18631	0.01375
BnCOMT1-9	Root	0.02528	0.00485
	Stem	0.25545	0.00629
	Leaf	1.62639	0.02302
	Bud	1	0.03277
	Flower	0.76254	0.0362
	15D	0.73444	0.03079
	30D	0.00358	0.00058
	45D	0.29169	0.0411
