# Supplementary material for: Cloning and Phylogenetic Analysis of Brassica napus L. Caffeic Acid O-Methyltransferase 1 Gene Family and Its Expression Pattern under Drought Stress
Source: PLoS One. 2016 Nov 10;11(11):e0165975. doi: 10.1371/journal.pone.0165975 (PMC5104432; doi:10.1371/journal.pone.0165975)
Supplement: S2 File — (XLSX) [file pone.0165975.s007.xlsx]

## Sheet: Correlation analysis of lignin 
S2 File. Correlation analysis of total lignin content in High/ Low lines
Correlation analysis of total lignin content in Highs
	H2 drought lignin	H2 CK lignin
H1 drought lignin	.999**
	0.000507551
H1 CK lignin		.957*
		0.0427262
Correlation analysis of total lignin content in Lows
	L2 drought lignin	L2 CK lignin
L1 drought lignin	.989*
	0.0106255
L1 CK lignin		0.693345
		0.306655
**. 0.01 signficant level
*. 0.05 signficant level
