# Supplementary material for: Cloning and Phylogenetic Analysis of Brassica napus L. Caffeic Acid O-Methyltransferase 1 Gene Family and Its Expression Pattern under Drought Stress
Source: PLoS One. 2016 Nov 10;11(11):e0165975. doi: 10.1371/journal.pone.0165975 (PMC5104432; doi:10.1371/journal.pone.0165975)
Supplement: S3 File — (XLSX) [file pone.0165975.s008.xlsx]

## Sheet: Sheet1
S3 File. Data for total lignin content measurement
Name	Development Stage	Treatment	Total lignin content (%)				Mean	SEM
			1	2	3	4
H1	Bud stage	Drought	11.14	10.24	10.0671	8.63787	10.0225	0.517178
	Early flowering stage	Drought	14.5215	12.8378	15.6146	15.2824	14.5625	0.617851
	Late flowering stage	Drought	15.6146	17.8808	19	16.9435	17.3575	0.71873
	Mature stage	Drought	21.0702	19.9346	19.5364	20.9302	20.3675	0.374842
	Bud stage	CK	7.35786	5.64784	8.63787	7.69231	7.335	0.623759
	Early flowering stage	CK	9.0301	11.6279	10.54	10.12	10.33	0.537603
	Late flowering stage	CK	7.35786	8.33333	6.64452	8.30565	7.66	0.408432
	Mature stage	CK	17.79	16.5781	17.3913	16.6113	17.0925	0.298674
H2	Bud stage	Drought	10.0671	8.3612	7.66667	9.24092	8.835	0.522183
	Early flowering stage	Drought	13.9535	12.6246	14.9502	11.6667	13.2975	0.722512
	Late flowering stage	Drought	13.9535	16.6667	16.6667	17.3333	16.155	0.751282
	Mature stage	Drought	19.6279	18.4868	18.6885	20.3947	19.3	0.440189
	Bud stage	CK	4.68227	4.36242	4.98339	4.93421	4.7375	0.141914
	Early flowering stage	CK	8.33135	7.58278	8.9404	7.02341	7.9675	0.42082
	Late flowering stage	CK	7.97342	8.58086	7.61589	8.63787	8.2025	0.246183
	Mature stage	CK	18.69	14.7541	17.5497	16.1184	16.7775	0.856226
L1	Bud stage	Drought	9.73154	8.02676	9.60265	9.27152	9.1575	0.388102
	Early flowering stage	Drought	8.27815	9.83051	10.9635	11.5894	10.165	0.726183
	Late flowering stage	Drought	8.3612	10	11.0368	11.9205	10.33	0.764962
	Mature stage	Drought	15.7377	15.5116	14.1914	14.8026	15.06	0.352302
	Bud stage	CK	2.64901	3.30033	3.01003	5.05051	3.5025	0.532688
	Early flowering stage	CK	5.29801	5.66667	4.98339	5	5.2375	0.161677
	Late flowering stage	CK	6	7.94702	7.35786	9.24092	7.6375	0.672314
	Mature stage	CK	9.63455	6	9.0301	7.59076	8.0625	0.80985
L2	Bud stage	Drought	5.31894	6.62252	6.38255	6.04027	6.09	0.282902
	Early flowering stage	Drought	6.97674	6.44027	6.34448	6.33333	6.5225	0.154509
	Late flowering stage	Drought	8.02676	8.63787	7.6412	8	8.0775	0.207379
	Mature stage	Drought	14.3279	13.543	14.3023	13.5611	13.9325	0.220959
	Bud stage	CK	2.66667	2.3289	2.66667	3.27869	2.7375	0.197795
	Early flowering stage	CK	4.65116	6	4	4.34783	4.75	0.437321
	Late flowering stage	CK	4.33333	5.33333	3.98671	2.99003	4.16	0.482666
	Mature stage	CK	4.25	5.63	3.95	4.23	4.515	0.377922
