# Supplementary material for: Cloning and Phylogenetic Analysis of Brassica napus L. Caffeic Acid O-Methyltransferase 1 Gene Family and Its Expression Pattern under Drought Stress
Source: PLoS One. 2016 Nov 10;11(11):e0165975. doi: 10.1371/journal.pone.0165975 (PMC5104432; doi:10.1371/journal.pone.0165975)
Supplement: S4 File — (XLSX) [file pone.0165975.s009.xlsx]

## Sheet: Sheet1
S4 File. Data for spatio expression of stem specific BnCOMT1s
Target	Sample	Treatment	Relative Quantity	Relative Quantity SEM
H1	Bud stage	Drought	0.7313	0.088565
	Early flowering stage	Drought	0.897495	0.12672
	Late flowering stage	Drought	1.07928	0.07202
	Mature stage	Drought	0.441965	0.02884
	Bud stage	CK	1.1504	0.070785
	Early flowering stage	CK	1.49487	0.099705
	Late flowering stage	CK	1.33116	0.07769
	Mature stage	CK	0.352005	0.031475
H2	Bud stage	Drought	0.15096	0.008865
	Early flowering stage	Drought	0.439805	0.014805
	Late flowering stage	Drought	0.93636	0.02426
	Mature stage	Drought	0.38118	0.013535
	Bud stage	CK	0.332935	0.01936
	Early flowering stage	CK	1.00616	0.059305
	Late flowering stage	CK	0.563095	0.01497
	Mature stage	CK	0.087255	0.005225
L1	Bud stage	Drought	0.44255	0.027445
	Early flowering stage	Drought	0.41591	0.04786
	Late flowering stage	Drought	0.58397	0.01975
	Mature stage	Drought	0.067315	0.003935
	Bud stage	CK	0.2685	0.02284
	Early flowering stage	CK	0.47943	0.020035
	Late flowering stage	CK	0.246255	0.012785
	Mature stage	CK	0.05823	0.004385
L2	Bud stage	Drought	0.12457	0.00316
	Early flowering stage	Drought	1.08162	0.10619
	Late flowering stage	Drought	0.165825	0.009725
	Mature stage	Drought	0.06689	0.00513
	Bud stage	CK	0.342705	0.015735
	Early flowering stage	CK	0.707935	0.029955
	Late flowering stage	CK	0.15079	0.02962
	Mature stage	CK	0.05494	0.00984
